# Supplementary material for: Antimicrobial Activity against Paenibacillus larvae and Functional Properties of Lactiplantibacillus plantarum Strains: Potential Benefits for Honeybee Health
Source: Antibiotics (Basel). 2020 Jul 24;9(8):442. doi: 10.3390/antibiotics9080442 (PMC7460353; doi:10.3390/antibiotics9080442)
Supplement: Supplementary file 1 [file antibiotics-09-00442-s001.zip]

Archive with 20 entries (17 files):
- supp/__MACOSX/
- supp/__MACOSX/._Supplementary material
- supp/__MACOSX/Supplementary material/
- supp/__MACOSX/Supplementary material/._.DS_Store
- supp/__MACOSX/Supplementary material/._Caption-Supplementary material.docx
- supp/__MACOSX/Supplementary material/._Table S1.docx
- supp/__MACOSX/Supplementary material/._Table S1.pdf
- supp/__MACOSX/Supplementary material/._Table S2.docx
- supp/__MACOSX/Supplementary material/._Table S2.pdf
- supp/__MACOSX/Supplementary material/._Table S3.docx
- supp/__MACOSX/Supplementary material/._Table S3.pdf
- supp/Supplementary material/
- supp/Supplementary material/.DS_Store
- supp/Supplementary material/Caption-Supplementary material.docx
- supp/Supplementary material/Table S1.docx
- supp/Supplementary material/Table S1.pdf
- supp/Supplementary material/Table S2.docx
- supp/Supplementary material/Table S2.pdf
- supp/Supplementary material/Table S3.docx
- supp/Supplementary material/Table S3.pdf
